# Supplementary material for: Characterization of soils conducive and non-conducive to Prunus replant disease
Source: PLoS One. 2021 Dec 10;16(12):e0260394. doi: 10.1371/journal.pone.0260394 (PMC8664177; doi:10.1371/journal.pone.0260394)
Supplement: S1 File — (XLSX) [file pone.0260394.s009.xlsx]

## Sheet: Sheet1
S1 file: supplementary information on soil sample collection locations, soil chemial properties not provided in Table 1, and plant growth data from Prunus replant disease (PRD) bioassay
Soil no.	County-sitea	GPS coordinates of field area sampled	Additional chemical parameters					Plant fresh weights at end of greenhouse bioassay as a function of preplant soil treatment												PRD induction capacity of soil, based on the plant growth parameters
			Cab (meq/L)	Nab (meq/L)	Sodium adsorption ratio (SAR)	Exchangeable sodium percentage (ESP) (%)	Cation exchange capacity (CEC) (meq/100g)	Top, control (g)	Top, fum. Trt (g)	Top, steam trt. (g)	Top, control proportion	Root, control (g)	Root, fum. trt. (g)	Root, steam trt. (g)	Root, control proportion	Total plant, control (g)	Total plant, fum. trt. (g)	Total plant, steam trt. (g)	Total plant, control proportion
1	Butte-1	39°36'58.79" N 121°49'46.74" W	3.56	0.77	<1	<1	27.2	5.2	19.7	19.6	0.264631	3.1	10.9	11.4	0.278027	8.3	30.6	31	0.269481	PRD-inducing
2	Butte-2	39°37'04.13" N 121°48'06.54" W	3.81	0.74	<1	<1	23.7	4.9	12.4	14.6	0.362963	3.5	7.8	10	0.393258	8.4	20.2	24.6	0.375	PRD-inducing
3	Butte-3	39°36'29.27" N 121°48'22.71" W	4.66	1.06	<1	<1	23.6	4.2	19.4	14.6	0.247059	2.7	11.1	9.6	0.26087	6.9	30.5	24.2	0.252285	PRD-inducing
4	Butte-4A	39°39'20.13" N 121°51'34.68" W	2.9	0.85	<1	<1	31.8	15.6	27.5	29.5	0.547368	5.9	14.2	15.8	0.393333	21.5	41.7	45.3	0.494253	PRD-inducing
5	Butte-4B	39°39'15.44" N 121°51'35.36" W	2.24	0.73	<1	<1	37.1	14.4	28.5	27.6	0.513369	6.2	14.6	14.8	0.421769	20.6	43.1	42.4	0.481871	PRD-inducing
6	Colusa-1	38°57'59.00" N 122°04'24.70" W	2.89	2.71	2	1	9.8	25.7	29.1	26.7	0.921147	13.2	16.6	12.9	0.894915	38.9	45.7	39.6	0.912075	non-inducing
7	Colusa-2	38°57'51.32"N 122° 2'16.04"W	5.45	3.61	2	1	11	21.8	26.4	23.5	0.873747	10.5	13.5	11.1	0.853659	32.3	39.9	34.6	0.867114	non-inducing
8	Merced-1A	37°25'52.15" N 120°43'09.60" W	5.5	1.65	<1	<1	3.2	26.8	31.4	34.5	0.813354	12.2	20.8	23.6	0.54955	39	52.2	58.1	0.707162	non-inducing
9	Merced-1B	37°25' 54.14" N 120°43'09.57" W	2.63	0.83	<1	<1	2.8	31.4	25.2	32.4	1.09028	19.2	14.1	20.7	1.10345	50.6	39.3	53.1	1.09524	non-inducing
10	Fresno-1	36°51'00.35" N 120°19'37.48" W	14.39	16	6	6	6	3.4	18.3	24.2	0.16	1.7	11.9	14.1	0.130769	5.1	30.2	38.3	0.148905	PRD-inducing
11	Fresno-2	36°35'58.84" N 119°30'27.65" W	2.87	1.31	<1	<1	4.1	25.1	26.7	26.8	0.938318	12.2	16.2	14.5	0.794788	37.3	42.9	41.3	0.885986	non-inducing
12	Fresno-3	36°36'09.17" N 119°30'19.36" W	2.74	1.75	1	<1	6.5	22.6	23.9	25.6	0.913131	11.3	12.8	13.7	0.85283	33.9	36.7	39.3	0.892105	non-inducing
13	Fresno-4A	36°35'57.92"N 119°30'56.92"W	7.54	5.8	2	2	6	19.6	30	29.7	0.656616	8.2	16.9	15.6	0.504615	27.8	46.9	45.3	0.603037	PRD-inducing
14	Fresno-4B	36°35'57.91"N 119°30'54.85"W	7.72	4.15	2	1	5.8	26.5	29.4	28.5	0.915371	15	16.3	17.2	0.895522	41.5	45.7	45.7	0.908096	non-inducing
15	Fresno-4C	36°35'57.93"N 119°30'55.79"W	6.47	1.33	<1	<1	6.5	22.5	30.7	28	0.76661	9.2	16.2	16	0.571429	31.7	46.9	44	0.69747	PRD-inducing
16	Fresno-5	36°34'40.48"N 119°23'5.64"W	5.48	1.56	<1	<1	6.7	19	27.3	28.1	0.685921	8.6	15.3	20.1	0.485876	27.6	42.6	48.2	0.60793	PRD-inducing
17	Fresno-6	36°34'30.61"N 119°23'5.16"W	21.32	3.84	<1	<1	8	18.4	26	26.9	0.695652	7.4	15.4	16.2	0.468354	25.8	41.4	43.1	0.610651	PRD-inducing
18	Fresno-7	36°43'23.55"N 119°30'59.29"W	6.66	2.08	<1	<1	7.1	13.5	27.5	27.4	0.491803	5.8	14.4	14.9	0.395904	19.3	41.9	42.3	0.458432	PRD-inducing
19	Fresno-8A	36°43'6.87"N 119°31'58.59"W	4.7	1.55	<1	<1	4.5	16.3	30.4	30.7	0.533552	8.3	18.9	16.9	0.463687	24.6	49.3	47.6	0.50774	PRD-inducing
20	Fresno-8B	36°42'58.40"N 119°32'0.17"W	2.48	1.58	<1	<1	9.3	21.2	27.6	29.5	0.742557	10.3	15.4	17.2	0.631902	31.5	43	46.7	0.702341	PRD-inducing
21	Tulare-1	36°22'43.35"N 119°26'45.05"W	5.94	4.47	2	2	7.5	11.7	21.9	18.5	0.579208	4.5	15.1	12.7	0.323741	16.2	37	31.2	0.475073	PRD-inducing
22	Kern-1	35°32'2.08"N 119°15'20.99"W	8.72	7.19	3	3	4.3	17.2	30.1	28.4	0.588034	6.1	17.7	16.6	0.355685	23.3	47.8	45	0.502155	PRD-inducing
23	Kern-2	35°30'21.43"N 119° 9'26.07"W	7.16	12.24	6	7	6.3	7	25.6	25.7	0.272904	2.9	13.2	13.1	0.220532	9.9	38.8	38.8	0.255155	PRD-inducing
24	Kern-3	35°29'51.43"N 119°41'42.08"W	19.34	11.38	3	3	12	10.1	23.4	25.9	0.409736	3.8	13.6	14.5	0.270463	13.9	37	40.4	0.359173	PRD-inducing
25	Kern-4	35°29'13.46"N 119°41'34.77"W	16.13	12.46	4	4	18.1	7.7	24.4	23.8	0.319502	2.9	11.6	10.7	0.26009	10.6	36	34.5	0.300709	PRD-inducing
	a Name of county is followed by a number indicating the managed block of contiguous land, and in some cases by a letter code, indicating a zone with a different soil texture or soil treatment.
	bIn saturation paste extract of soil.
